# Supplementary material for: Use of a Novel Extremophilic Xylanase for an Environmentally Friendly Industrial Bleaching of Kraft Pulps
Source: Int J Mol Sci. 2022 Nov 3;23(21):13423. doi: 10.3390/ijms232113423 (PMC9654485; doi:10.3390/ijms232113423)
Supplement: Supplementary file 1 [file ijms-23-13423-s001.zip]

Archive with 1 entries (1 files):
- ijms-1995351-supplementary.pdf
